# Supplementary material for: Features of Luminescent Properties of Alginate Aerogels with Rare Earth Elements as Photoactive Cross-Linking Agents
Source: Gels. 2022 Sep 27;8(10):617. doi: 10.3390/gels8100617 (PMC9602161; doi:10.3390/gels8100617)
Supplement: Supplementary file 1 [file gels-08-00617-s001.zip]

Archive with 1 entries (1 files):
- gels-1896316-supplementary.pdf
